# Supplementary material for: Enhancer of Acetyltransferase Chameau (EAChm) Is a Novel Transcriptional Co-Activator
Source: PLoS One. 2015 Nov 10;10(11):e0142305. doi: 10.1371/journal.pone.0142305 (PMC4640846; doi:10.1371/journal.pone.0142305)
Supplement: S1 File — (XLS) [file pone.0142305.s004.xls]

## Sheet: 918 47 transcript common of V E
Gene Symbol	Transcript	p-value(Chm KD vs. Control)	FoldChange(Chm KD vs. Control)	p-value(EAChm KD vs. Control)	FoldChange(EAChm KD vs. Control)
CG5850	NM_001042885	0.0253037	-7.44652	0.02549	-7.31573
Dscam1	NM_001043020	0.00995144	-2.32104	0.00225381	-21.6987
CG10151	NM_001144198	0.0327651	-59.8757	0.0439185	-8.05845
CG10359	NM_001144410	0.00199409	-3.61213	0.00186261	-3.84853
CG42486	NM_001169489	0.0212644	-3.96882	0.017069	-5.30279
CG42561	NM_001169709	0.0225341	-3.29828	0.0114675	-9.28904
CG42537	NM_001170059	0.000396238	-4510000	0.000396238	-3820000
B52	NM_001170132	0.0298458	-4.90901	0.0217533	-9.77193
CG43074	NM_001259675	0.0439769	-2.42026	0.0334565	-2.88846
su(Hw)	NM_001260169	0.0210893	-5.30075	0.014209	-16.1657
Afti	NM_001260172	0.0377724	-26.532	0.0414203	-13.8422
CG11284	NM_001272422	0.0138917	-10.5197	0.0366066	-2.69356
CG32512	NM_001272826	0.0203315	-431.714	0.0204376	-235.538
mtRNApol	NM_001272924	0.000557969	-2.50106	0.000524496	-2.58261
CG5853	NM_001273380	0.0143745	-7.06189	0.0139441	-7.57108
Ski6	NM_001273508	0.00902596	-9.59422	0.00746962	-23.6711
wek	NM_001273543	0.016081	-5.18115	0.022112	-3.53756
CG5757	NM_001274136	0.0011415	-69.8514	0.006042	-2.25487
CG3529	NM_001274701	0.0185432	-4.05082	0.0218617	-3.42989
PEK	NM_001275353	0.00316853	-4.06503	0.00719202	-2.31036
Mnt	NM_001297913	0.0218383	-2.54939	0.00547002	-1083.36
mRpS14	NM_001298509	0.0435632	-2.46656	0.0156265	-8.23394
Sdic2	NM_001298552	1.43e-06	-58.2086	1.52e-06	-27.6335
Hnf4	NM_001298829	0.00149302	-6.305	0.00168151	-5.2104
CG10222	NM_001300131	0.0174094	-14999.7	0.037879	-3.9114
CG15881	NM_001300192	0.0102053	-2.18643	0.0105003	-2.16049
CG5961	NM_001300378	0.0030215	-4.27515	0.00592751	-2.54252
pre-mod(mdg4)-P	NM_001300515	0.0248532	-10.3265	0.0235263	-12.8272
pre-mod(mdg4)-B	NM_001300520	0.0174049	-19.2518	0.0181981	-14.8423
CG17834	NM_135398	0.00883752	-5951.18	0.00887879	-549.922
CG17124	NM_135606	0.023651	-5.58387	0.0366499	-3.26557
CG13749	NM_136584	0.033311	-6.70844	0.0419921	-4.47862
Hydr1	NM_136615	0.0141363	-17.9341	0.0271147	-3.868
CG30394	NM_137734	0.0289878	-27.8556	0.0488113	-4.64863
CG13397	NM_143788	0.0271614	-2.19483	0.0244772	-2.30569
CG18336	NM_144130	0.00814974	-13600000000	0.0476068	-2.07009
CG14933	NM_144309	0.0212644	-3.96882	0.017069	-5.30279
CG18619	NM_164904	0.0330369	-2.6099	0.0159068	-5.31597
CG30382	NM_165567	0.0196454	-2.25452	0.012419	-2.9234
Nup44A	NM_165582	0.0227588	-5.91793	0.0283939	-4.24144
Nup44A	NM_165583	0.022759	-5.91786	0.0283945	-4.24133
park	NM_168884	0.00497839	-120.72	0.0062977	-11.5799
CG11309	NM_168896	0.0207216	-2.98698	0.0425829	-2.01666
Lnk	NM_170247	0.00146016	-33.8765	0.00155879	-19.6748
Cf2	NM_175964	0.0158555	-3.33795	0.0119808	-4.45019
eIF5	NM_206756	0.00681033	-3.91819	0.00390216	-10.4243
slgA	NM_206803	0.00234477	-3.72382	0.00355335	-2.73383
