# Supplementary material for: Enhancer of Acetyltransferase Chameau (EAChm) Is a Novel Transcriptional Co-Activator
Source: PLoS One. 2015 Nov 10;10(11):e0142305. doi: 10.1371/journal.pone.0142305 (PMC4640846; doi:10.1371/journal.pone.0142305)
Supplement: S2 File — (XLS) [file pone.0142305.s005.xls]

## Sheet: 918 29 transcript common of W E
Gene Symbol	Transcript	p-value(Chm KD vs. Control)	F.C(Chm KD vs. Control)	p-value(EAChm KD vs. Control)	F.C(EAChm KD vs. Control)
Patronin	NM_001144219	0.0375366	2.61078	0.0468516	2.47423
Flo2	NM_001169288	0.0446212	2.43654	0.0464864	2.41297
Bsg25D	NM_001201769	0.00947534	4.47512	0.0276859	3.34496
CG2246	NM_001202394	0.0282084	87.837	0.0181639	103.43
CG42394	NM_001260106	0.0215867	135.577	0.0147383	155.895
CG17834	NM_001273334	0.0436474	3417.83	0.0413087	3493.97
CSN5	NM_001275710	0.0397902	2.70719	0.00884721	3.98504
Mgat2	NM_001276167	0.0212927	2.50249	0.0186991	2.57673
Cp110	NM_001298602	0.00216983	10.6041	4.33e-05	36.7942
CG42671	NM_001300101	0.0192039	2.77551	0.0260506	2.58381
ncd	NM_001300663	0.0437316	3.39513	0.0153384	4.56871
rnh1	NM_057967	0.0366679	2.2052	0.0117044	2.84646
Cf2	NM_078750	0.00538024	7.16865	0.0441418	3.84206
z	NM_080312	0.0273361	6.4473	0.026456	6.51557
CG13760	NM_130654	0.0393467	5.37775	0.0286422	5.95381
CG12075	NM_132278	0.0246568	15.3524	0.00241138	33.758
upd2	NM_133049	0.0311027	3.45209	0.0491679	3.045
CG12200	NM_133155	0.0266758	2.46799	0.022437	2.56708
CG14932	NM_135673	0.0049961	7.76029	0.0141014	5.6807
Coop	NM_136442	0.00640786	2.93141	0.0195685	2.29347
CG3700	NM_137892	0.0168633	2.00429	0.0159946	2.02394
CG4169	NM_140648	0.0478292	2.08806	0.0199884	2.52491
Obp99a	NM_143450	0.0241418	3.48787	0.0294409	3.307
CG5080	NM_164406	0.0193413	2.34037	0.00393894	3.36022
CG31875	NM_164884	0.00494478	15.7701	0.0030716	18.4105
ltd	NM_165659	0.0231398	132.159	0.0175391	146.387
nsl1	NM_169673	0.0278365	6.12181	0.0103518	8.36996
CG1427	NM_206433	0.0101095	20.5561	0.0027285	31.8742
CR31451	NR_048472	0.0121018	2.20848	0.0189071	2.02706
